# Supplementary material for: Prognostic value of the Controlling Nutritional Status (CONUT) score in cancer: an umbrella review of systematic reviews and meta-analyses
Source: Front Nutr. 2026 Jul 9;13:1854644. doi: 10.3389/fnut.2026.1854644 (PMC13391411; doi:10.3389/fnut.2026.1854644)
Supplement: Supplementary file 1 [file Table_1.xlsx]

## Sheet: Sheet1
Population	Outcomes	Included MA	A priori design provided	Duplicate study selection & data extraction	At least two electronic databases searched	Status of publication used as an inclusion criterion	List of included and excluded studies provided	Characteristics of included studies provided	Scientific quality of included studies assessed	Scientific quality of the included studies used appropriately to form conclusions	Appropriate methods to combine studies	Publication bias assessed	Conflict of interest included	Total AMSTAR Score
HMs	OS/PFS	Lu 2024	1	1	1	0	1	1	1	0	1	1	1	9
HMs	OS/PFS	Lu 2022	0	1	1	0	1	1	1	0	1	1	1	9
MM	OS/PFS	Jin 2025	0	1	1	0	1	1	1	0	1	1	1	8
Lymphoma	OS/PFS	Li 2024	0	1	1	0	1	1	1	0	1	1	1	8
DLBCL	OS/PFS	Zhao 2025	1	1	1	0	1	1	1	0	1	1	1	9
NSCLC	OS/DFS	Xie 2025	1	1	1	0	1	1	1	0	1	1	1	9
BC	OS/RFS	Jiao 2023	1	1	1	0	1	1	1	0	1	0	1	8
BTC	OS /RFS	Jiang 2023	0	1	1	0	1	1	1	0	1	1	1	8
Malignant Tumors	OS/CSS/DFS/（PFS/RFS）/mortality/Postoperative complications	Chen 2022	0	1	1	0	1	1	1	0	1	1	1	8
Lung Cancer	OS/DFS/CSS/PFS	Zhang 2021	0	1	1	0	1	1	1	0	1	1	1	8
Gynecological Cancer	OS/PFS	Niu 2023	0	1	1	0	1	1	1	0	1	1	1	8
HCC	OS/（DFS/RFS/PFS）	Liu 2025	0	1	1	0	1	1	1	0	1	1	1	8
HCC	OS/DFS	Chen 2025	1	1	1	0	1	1	1	0	1	1	1	9
glioblastoma	OS	Peng 2023	0	1	1	0	1	1	1	0	1	0	1	7
CRC	OS/DFS/CSS/RFS/Postoperative complications	Vatvani 2025	1	1	1	0	1	1	1	0	1	1	1	9
UC	OS/CSS/（ RFS/DFS/PFS）	Niu 2021	0	1	1	0	1	1	1	0	1	1	1	8
Breast Cancer	OS	Peng 2023	1	1	1	0	1	1	1	0	1	0	0	7
Breast Cancer	OS/DFS	Prasetiyo 2024	0	1	1	0	1	1	1	0	1	0	1	7
UTUC/RCC	OS/CSS/DFS	Chen 2022	0	1	1	0	1	1	1	0	1	0	1	7
UTUC/RCC	OS/CSS/DFS/RFS	Peng 2022	1	1	1	0	1	1	1	0	1	1	1	9
UTUC/RCC	OS/CSS/RFS	Xue 2022	0	0	1	0	1	1	1	0	1	0	1	6
GI-HPB Surgical Oncology	Mortality/postoperative complications	Takagi 2019	0	1	1	0	1	1	1	0	1	1	1	8
CRC	OS/CSS/RFS	Takagi 2020	1	1	1	0	1	1	1	0	1	1	1	9
Post-Resection Oncologic	OS	Pierce 2025	0	1	1	0	1	1	0	0	1	0	1	6
EC	OS/CSS/RFS	Takagi 2020	1	1	0	0	1	1	1	0	1	0	1	7
GI Cancer	OS/CSS/RFS	Zhang 2018	0	1	1	0	1	1	1	0	1	1	1	8
NSCLC	OS/（DFS/RFS）/CSS	Peng 2021	1	1	1	0	1	1	1	0	1	1	1	9
Lung Cancer	OS/DFS	Shao 2021	0	1	1	0	1	1	1	0	1	1	1	8
HCC	OS/RFS/postoperative complications	Takagi 2019	0	1	1	0	1	1	1	0	1	0	1	7
Solid Tumors	OS/EFS	Liang 2017	0	1	1	0	1	1	1	0	1	0	0	6
EC	OS/PFS/CSS	Lv 2023	0	1	1	0	1	1	1	0	1	1	1	8
HNC	OS/DFS	Wang 2024	1	1	1	0	1	1	1	0	1	1	1	9
HNC	OS/PFS	Huang 2025	1	1	1	0	1	1	1	0	1	0	1	8
GC	OS/CSS/RFS	Yin 2023	1	1	1	0	1	1	1	0	1	1	1	9
GC	OS/CSS/RFS	Takagi 2019	0	1	1	0	1	1	1	0	1	0	1	7
GC	OS/RFS/postoperative complications	Liu 2023	0	1	1	0	1	1	1	0	1	1	1	8
PC	OS/RFS	Ma 2022	0	1	1	0	1	1	1	0	1	1	1	8
CRC	OS/CSS/RFS/DFS	Shang 2025	0	1	1	0	1	1	1	0	1	1	1	8
BTC	OS/RFS	Liu 2023	1	1	1	0	1	1	1	0	1	1	1	9
UC	OS/RFS/CSS/（DFS/PFS）	Peng 2021	1	1	1	0	1	1	1	0	1	0	1	8
HMs,Hematological Malignancies;MM, multiple myeloma;DLBCL, large B-cell lymphoma; NSCLC, non-small cell lung cancer; BC, bladder cancer;BTC, biliary tract cancer;HCC, hepatocellular carcinoma;CRC, colorectal cancer;UTUC, upper tract urothelial carcinoma;RCC, renal cell carcinoma;EC, esophageal cancer;HNC, head and neck cancer;GC,gastric carcinoma;UC, Urothelial Cancer;UCs, Urological Cancers;GI-H…
