# Supplementary material for: Prognostic value of the Controlling Nutritional Status (CONUT) score in cancer: an umbrella review of systematic reviews and meta-analyses
Source: Front Nutr. 2026 Jul 9;13:1854644. doi: 10.3389/fnut.2026.1854644 (PMC13391411; doi:10.3389/fnut.2026.1854644)
Supplement: Supplementary file 2 [file Table_2.xlsx]

## Sheet: Sheet1
Table 1. baseline data
Population	Outcomes	Included MA	Sample size	MA metric	Estimates [95%CI]	No. of studies	Effects model	I2; Q test P value	Egger test P value	AMSTAR	GRADE
HMs	OS	Lu 2024	4373	HR	1.95 [1.62 to 2.35]	22	Random	89%; ＜0.00001	0.08	9	Very low
HMs	PFS	Lu 2024	1610	HR	1.64 [1.21 to 2.20]	6	Random	70%; 0.005	NA	9	Very low
HMs	OS	Lu 2022	1811	HR	1.34 [1.14 to 1.59]	6	Random	58.3%;0.035	0.038	9	Very low
HMs	PFS	Lu 2022	742	HR	1.20 [1.10 to 1.32]	2	Fixed	0.0%;0.367	0.038	9	Very low
MM	OS	Jin 2025	1176	HR	1.87 [1.37 to 2.54]	9	Random	70.4%; 0.001	0.102	8	Very low
lymphoma	OS	Li 2024	2060	HR	1.94 [1.46 to 2.57]	7	Random	90.7%; 0.0001	0.23	8	Very low
lymphoma	PFS	Li 2024	1116	HR	1.51 [1.04 to 2.20]	3	Random	80.3%; 0.006	0.296	8	Very low
DLBCL	OS	Zhao 2025	2600	HR	1.63 [1.29 to 2.05]	7	Random	87.6%; 0.0001	0.118	9	Very low
DLBCL	PFS	Zhao 2025	1134	HR	1.22 [1.12 to 1.33]	4	Fixed	0%; 0.548	0.227	9	Very low
Gynecological Cancer	OS	Niu 2023	2569	HR	1.52 [1.13 to 2.04]	6	Random	57.4%;0.038	0.229	8	Very low
Gynecological Cancer	PFS	Niu 2023	2279	HR	1.51 [1.25 to 1.84]	4	Fixed	0%;0.682	0.631	8	Low
breast cancer	OS	Peng 2023	2731	HR	1.26 [1.08 to 1.48]	2	Random	0%;0.39	NA	7	Very low
breast cancer	OS	Prasetiyo 2024	4457	HR	1.66 [1.21 to 2.28]	5	Random	78%;0.001	NA	7	Very low
breast cancer	DFS	Prasetiyo 2024	3306	HR	2.09 [1.60 to 2.73]	4	Random	41%;0.16	NA	7	Low
UTUC-nephrectomy	OS	Chen 2022	1523	HR	1.86 [1.13 to 3.08]	3	Random	74%;0.02	NA	7	Very low
UTUC-nephrectomy	CSS	Chen 2022	1523	HR	2.24 [1.17 to 4.26]	3	Random	79%;0.009	NA	7	Very low
UTUC-nephrectomy	DFS	Chen 2022	1523	HR	1.54 [1.28 to 1.84]	3	Fixed	5%;0.35	NA	7	Very low
RCC-nephrectomy	OS	Chen 2022	2006	HR	3.05 [2.07 to 4.49]	3	Random	0%;0.93	NA	7	Low
RCC-nephrectomy	CSS	Chen 2022	2006	HR	3.47 [2.12 to 5.68]	3	Random	0%;0.81	NA	7	Low
RCC-nephrectomy	DFS	Chen 2022	1371	HR	2.21 [1.42 to 3.45]	2	Fixed	11%;0.29	NA	7	Low
UTUC/RCC- Surgery	OS	Peng 2022	3529	HR	1.70 [1.43 to 2.03]	6	Fixed	65.8%;0.012	NA	9	Very low
UTUC/RCC- Surgery	CSS	Peng 2022	5410	HR	1.84 [1.52 to 2.23]	7	Fixed	60.5%;0.019	NA	9	Very low
UTUC/RCC- Surgery	DFS	Peng 2022	1815	HR	1.60 [1.26 to 2.03]	3	Fixed	53.5%;0.116	NA	9	Very low
UTUC/RCC- Surgery	RFS	Peng 2022	1079	HR	1.47 [1.20 to 1.81]	2	Fixed	0%;0.380	NA	9	Very low
UTUC/RCC- Surgery	RFS	Xue 2022	3083	RR	1.27 [1.13 to 1.43]	6	Random	71%;0.004	NA	6	Very low
UTUC/RCC- Surgery	CSS	Xue 2022	3438	RR	1.22 [1.07 to 1.39]	7	Random	94%;＜0.00001	NA	6	Very low
UTUC/RCC- Surgery	OS	Xue 2022	2375	RR	1.24 [1.10 to 1.41]	6	Random	89%;＜0.00001	NA	6	Very low
UC	OS	Peng 2021	2232	HR	1.58 [1.34 to 1.86]	8	Fixed	45.6%;0.001	NA	8	Low
UC	CSS	Peng 2021	1762	HR	2.03 [1.25 to 3.29]	5	Random	73%;0.005	NA	8	Very low
UC	RFS	Peng 2021	884	HR	1.97 [1.15 to 3.40]	3	Random	54.7%;0.11	NA	8	Very low
UCs	OS	Niu 2021	3562	HR	1.78 [1.51 to 2.09]	9	Fixed	45.3%;0.067	NA	8	Low
UCs	CSS	Niu 2021	4677	HR	2.14 [1.55 to 2.97]	9	Random	51.6%;0.035	NA	8	Low
UCs	(RFS/DFS/PFS)	Niu 2021	3883	HR	1.57 [1.35 to 1.84]	8	Fixed	19.0%;0.279	NA	8	Low
BC	OS	Jiao 2023	675	HR	2.43 [1.82 to 3.25]	4	Random	0%; 0.45	NA	8	Moderate
BC	RFS	Jiao 2023	652	HR	2.90 [2.10 to 4.01]	4	Random	0%; 0.71	NA	8	Moderate
NSCLC	OS	Xie 2025	4973	HR	1.84 [1.55 to 2.18]	15	Random	72%; ＜0.00001	P<0.01	9	Very low
NSCLC	DFS	Xie 2025	1940	HR	2.40 [1.73 to 3.34]	9	Random	75%; 0.0001	0.237	9	Low
Lung Cancer	OS	Zhang 2021	914	HR	1.63 [1.30 to 2.04]	7	Fixed	0%;0.812	0.023	8	Very low
Lung Cancer	DFS	Zhang 2021	528	HR	1.75 [1.35 to 2.25]	4	Fixed	0%;0.544	0.013	8	Very low
Lung Cancer	CSS	Zhang 2021	260	HR	1.44 [1.01 to 2.07]	2	Fixed	0%;0.961	NA	8	Very low
Lung Cancer	PFS	Zhang 2021	248	HR	1.94 [1.33 to 2.83]	2	Fixed	80.6%;0.023	NA	8	Very low
Lung Cancer-preoperative	OS	Shao 2021	1082	HR	1.94 [1.57 to 2.40]	7	Fixed	7.3%;0.372	＜0.186	8	Low
Lung Cancer-preoperative	DFS	Shao 2021	849	HR	2.29 [1.78 to 2.95]	6	Fixed	10.2%;0.350	＜0.186	8	Moderate
NSCLC- pre-treatment	OS	Peng 2021	3029	HR	1.63 [1.40 to 1.88]	11	Fixed	31.9%;0.144	NA	9	Very low
NSCLC- pre-treatment	(DFS/RFS)	Peng 2021	1226	HR	1.65 [1.35 to 2.01]	7	Fixed	5.9%;0.383	NA	9	Very low
HCC-hepatectomy	OS	Takagi 2019	3345	HR	1.78 [1.20 to 2.64]	4	Random	79%;＜0.01	NA	7	Very low
HCC-hepatectomy	RFS	Takagi 2019	3345	HR	1.34 [1.17 to 1.53]	4	Random	16%;0.31	NA	7	Very low
HCC-hepatectomy	Major complications (CDc ≥ III)	Takagi 2019	4090	OR	1.85 [1.19 to 2.87]	3	Random	72%;0.03	NA	7	Very low
GI-HPB Surgical Oncology	Postoperative Mortality	Takagi 2019	1283	RR	5.38 [2.19 to 13.18]	5	Fixed	0%;0.57	NA	8	Moderate
GI-HPB Surgical Oncology	Postoperative Major Complications(CDc ≥3)	Takagi 2019	4333	RR	1.56 [1.05 to 2.33]	7	Random	79%;＜0.0001	NA	8	Very low
GI-HPB Surgical Oncology	overall complications (CDc≥2)	Takagi 2019	1720	RR	1.38 [1.16 to 1.63]	5	Fixed	6%;0.37	NA	8	Low
EC	OS	Lv 2023	3635	HR	1.82 [1.31 to 2.54]	10	Random	59.5%;0.008	0.05	8	Very low
EC	PFS	Lv 2023	1660	HR	1.19 [1.10 to 1.28]	4	Fixed	19.9%;0.290	NA	8	Low
EC	CSS	Lv 2023	745	HR	2.67 [1.77 to 4.02]	3	Fixed	0%;0.494	NA	8	Moderate
CRC	OS	Takagi 2020	1809	HR	1.97 [1.40 to 2.77]	3	Random	30%;0.24	NA	9	Low
CRC	OS	Shang 2025	8510	HR	1.73 [1.50 to 2.01]	19	Random	62%;＜0.01	＜0.0001	8	Very low
CRC	OS	Vatvani 2025	10426	HR	2.02 [1.74 to 2.34]	15	Random	34%;0.09	NA	9	Moderate
CRC	DFS	Vatvani 2025	874	HR	2.96 [1.28 to 6.85]	3	Random	63%;0.07	NA	9	Very low
CRC	CSS	Vatvani 2025	421	HR	3.93 [2.16 to 7.15]	3	Random	0%;0.64	NA	9	Moderate
CRC	RFS	Vatvani 2025	2120	HR	1.76 [1.42 to 2.19]	6	Random	0%;0.78	NA	9	Low
CRC	Postoperative complications	Vatvani 2025	3691	HR	2.04 [1.44 to 2.89]	5	Random	61%;0.04	NA	9	Low
CRC	RFS	Shang 2025	2788	HR	1.51 [1.22 to 1.87]	8	Random	14%;0.32	0.0572	8	Low
CRC	DFS	Shang 2025	2698	HR	1.61 [1.33 to 1.95]	8	Random	35%;0.15	0.2377	8	Low
CRC	CSS	Shang 2025	638	HR	3.94 [2.34 to 6.62]	4	Random	0%;0.82	0.0367	8	Low
CRC	CSS	Takagi 2020	364	HR	3.64 [1.96 to 6.75]	2	Random	0%;0.78	NA	9	Moderate
CRC	RFS	Takagi 2020	1343	HR	1.68 [1.23 to 2.29]	4	Random	0%;0.79	NA	9	Very low
EC	OS	Takagi 2020	804	HR	2.51 [1.75 to 3.60]	4	Random	0%;0.62	NA	7	Low
EC	CSS	Takagi 2020	521	HR	2.60 [1.53 to 4.41]	2	Random	26%;0.25	NA	7	Low
EC	RFS	Takagi 2020	326	HR	2.08 [1.39 to 3.12]	2	Random	0%;0.88	NA	7	Low
GI Cancer	OS	Zhang 2018	2048	HR	2.39 [1.84 to 2.95]	7	Fixed	0%;0.941	0.412	8	Moderate
GI Cancer	CSS	Zhang 2018	1141	HR	3.47 [1.75 to 5.19]	4	Fixed	0%;0.973	0.578	8	Moderate
GI Cancer	RFS	Zhang 2018	1528	HR	1.64 [1.30 to 1.98]	6	Fixed	0%;0.921	0.068	8	Low
GC	OS	Liu 2023	6922	HR	1.70 [1.54 to 1.87]	15	Fixed	33%;0.1	NA	8	Low
GC	OS	Yin 2023	7524	HR	1.75 [1.55 to 1.96]	14	Fixed	11.9%;0.323	NA	9	Low
GC	RFS	Yin 2023	2832	HR	1.58 [1.30 to 1.91]	7	Fixed	17.6%;0.295	NA	9	Low
GC	CSS	Yin 2023	1569	HR	1.89 [1.01 to 3.52]	4	Random	73.2%;0.011	NA	9	Very low
GC	post-operative complication	Yin 2023	7018	OR	1.64 [1.31 to 2.06]	11	Random	67.6%;0.001	NA	9	Very low
GC	RFS	Liu 2023	3620	HR	1.57 [1.36 to 1.82]	10	Fixed	30%;0.17	NA	8	Low
GC	Postoperative complications	Liu 2023	6893	OR	1.96 [1.50 to 2.57]	12	Random	69%;0.0002	NA	8	Very low
GC	OS	Takagi 2019	1785	HR	1.85 [1.38 to 2.48]	4	Random	54%;0.09	NA	7	Very low
GC	CSS	Takagi 2019	1324	HR	2.56 [1.24 to 5.28	3	Random	63%;0.07	NA	7	Very low
GC	RFS	Takagi 2019	1574	HR	1.43 [1.12 to 1.82]	3	Random	16%;0.30	NA	7	Very low
PC	OS	Ma 2022	2294	HR	1.56 [1.13 to 2.16]	7	Random	89%;0.0001	0.717	8	Very low
BTC	OS	Jiang 2023	1441	HR	1.94 [1.41 to 2.66]	10	Random	79.8%; 0.0001	NA	8	Low
BTC	RFS	Jiang 2023	783	HR	1.79 [1.48 to 2.17]	6	Fixed	49.2%; 0.08	NA	8	Very low
BTC	OS	Liu 2023	1242	HR	2.13 [1.61 to 2.82]	8	Random	53.6%; 0.035	NA	9	Very low
BTC	RFS	Liu 2023	556	HR	1.83 [1.44 to 2.31]	4	Fixed	43.5%;0.151	NA	9	Very low
HCC	OS	Liu 2025	7928	HR	1.58 [1.33 to 1.87]	18	Random	77.8%;0.0001	0.001	8	Very low
HCC	RFS	Liu 2025	5483	HR	1.48 [1.09 to 2.00]	7	Random	86.8%;0.0001	0.009	8	Very low
HCC	PFS	Liu 2025	1018	HR	1.93 [1.24 to 2.99]	4	Random	93.6%;0.0001	0.009	8	Very low
HCC	DFS	Liu 2025	649	HR	2.06 [1.34 to 3.18]	2	Fixed	0.4%;0.316	0.009	8	Very low
HCC	OS	Chen 2025	6414	HR	1.64 [1.30 to 2.06]	14	Random	76%;＜0.00001	NA	9	Very low
HCC	DFS	Chen 2025	5520	HR	1.32 [1.17 to 1.50]	11	Random	44%;0.06	NA	9	Low
HNC	OS	Wang 2024	1478	HR	1.94 [1.55 to 2.44]	8	Fixed	26.1%;0.221	0.699	9	Low
HNC	DFS	Wang 2024	796	HR	1.93 [1.45 to 2.56]	4	Fixed	45.6%;0.138	0.482	9	Low
glioblastoma	OS	Peng 2023	490	HR	2.79 [2.01 to 3.89]	3	Fixed	39%;0.19	NA	7	Low
solid tumors	OS	Liang 2017	674	HR	1.98 [1.34 to 2.91]	4	Random	51.6%;0.102	NA	6	Very low
solid tumors	EFS	Liang 2017	268	HR	1.98 [1.34 to 2.93]	2	Fixed	0%;0.734	NA	6	Very low
Malignant Tumors	OS	Chen 2022	19106	HR	1.62 [1.45 to 1.79]	49	Random	58.6%; 0.0001	NA	8	Very low
Malignant Tumors	CSS	Chen 2022	5409	HR	1.80 [1.48 to 2.13]	15	Fixed	0%; 0.618	NA	8	Very low
Malignant Tumors	(PFS/RFS)	Chen 2022	9896	HR	1.54 [1.23 to 1.85]	24	Random	84%; 0.0001	NA	8	Very low
Malignant Tumors	DFS	Chen 2022	5068	HR	1.56 [1.39 to 1.74]	14	Fixed	0%; 0.648	NA	8	Very low
Malignant Tumors	postoperative complications	Chen 2022	12778	OR	1.67 [1.39 to 1.99]	25	Random	63.1%; 0.0001	NA	8	Very low
Malignant Tumors	mortality	Chen 2022	2273	OR	4.02 [2.07 to 7.80]	6	Fixed	0%;0.508	NA	8	Moderate
Non-significant associations
MM	PFS	Jin 2025	255	HR	1.33 [0.81 to 2.19]	3	Random	55.5%; 0.106	0.462	8	Very low
Post-Resection Oncologic	OS	Pierce 2025	1125	HR	2.05 [1.00 to 4.23]	3	Random	0%; 0.37	NA	5	Very low
NSCLC- pre-treatment	CSS	Peng 2021	237	HR	1.28 [0.60 to 2.73]	2	Fixed	47.2%;0.169	NA	9	Very low
HNC-adjusted	OS	Huang 2025	1186	HR	1.65 [0.94 to 2.91]	5	Random	83%; <0.01	NA	8	Very low
HNC-adjusted	PFS	Huang 2025	694	HR	1.43 [0.68 to 3.02]	3	Random	88%; <0.01	NA	8	Very low
PC	RFS	Ma 2022	1606	HR	1.47 [0.97 to 2.23]	5	Random	85.6%;0.0001	0.792	8	Very low
UC	(DFS/PFS)	Peng 2021	850	HR	2.30 [0.72 to 7.32]	2	Random	78.6%;0.03	NA	8	Very low
CI, confidence interval; T, total No. of studies; R, randomized controlled trials; AMSTAR, a measurement tool to assess systematic reviews; GRADE, Grading of Recommendations Assessment, Development, and Evaluation; NA, not available;OS, Overall Survival; PFS, Progression-Free Survival;DFS, Disease-Free Survival;RFS, Recurrence-Free Survival;EFS,Event-Free Survival;CSS, Cancer-Specific Survival; H…
