# Supplementary material for: Prognostic value of the Controlling Nutritional Status (CONUT) score in cancer: an umbrella review of systematic reviews and meta-analyses
Source: Front Nutr. 2026 Jul 9;13:1854644. doi: 10.3389/fnut.2026.1854644 (PMC13391411; doi:10.3389/fnut.2026.1854644)
Supplement: Supplementary file 3 [file Table_3.xlsx]

## Sheet: Sheet1
Primary Study ID	Meta-Analysis 1 (Xie, 2025)	Meta-Analysis 2 (Zhang, 2021)	Meta-Analysis 3 (Peng, 2021)	Meta-Analysis 4 (Shao, 2021)	Meta-Analysis 5 (Jiao, 2023)	Meta-Analysis 6 (Niu, 2021)	Meta-Analysis 7 (Peng, 2021)	Meta-Analysis 8 (Chen, 2022)	Meta-Analysis 9 (Peng, 2022)	Meta-Analysis 10 (Xue,2022)	Meta-Analysis 11 (Jiang, 2023)	Meta-Analysis 12 (Liu, 2023)	Meta-Analysis 13 (Liu, 2025)	Meta-Analysis 14 (Chen, 2025)	Meta-Analysis 15 (Vatvani, 2025)	Meta-Analysis 16 (Takagi, 2020)	Meta-Analysis 17 (Takagi, 2020)	Meta-Analysis 18 (Zhang, 2018)	Meta-Analysis 19 (Takagi, 2019)	Meta-Analysis 20 (Lv, 2023)	Meta-Analysis 21 (Yin, 2023)	Meta-Analysis 22 (Liu, 2023)	Meta-Analysis 23 (Takagi, 2019)	Meta-Analysis 24 (Ma, 2022)	Meta-Analysis 25 (Shang, 2025)	Meta-Analysis 26 (Lu, 2024)	Meta-Analysis 27 (Lu, 2022)	Meta-Analysis 28 (Jin, 2025)	Meta-Analysis 29 (Li, 2024)	Meta-Analysis 30 (Zhao, 2025)	Meta-Analysis 31 (Chen,2022)	Meta-Analysis 32 (Niu, 2023)	Meta-Analysis 33 (Peng, 2023)	Meta-Analysis 34 (Peng, 2023)	Meta-Analysis 35 (Prasetiyo, 2024)	Meta-Analysis 36(Takagi, 2019)	Meta-Analysis 37 (Pierce, 2025)	Meta-Analysis 38 (Liang, 2017)	Meta-Analysis 39 (Wang, 2024)	Meta-Analysis 40 (Huang, 2025)
S001 (Akamine 2017)	1	1	1	1																											1						1
S002 (Asakawa 2021)	1
S003 (Gul 2021)	1
S004 (Jiang 2024)	1
S005 (Lee 2020)	1	1	1																												1
S006 (Liu 2022)	1
S007 (Miura 2020)	1	1	1
S008 (Shoji 2017)	1	1	1	1																																	1
S009 (Shoji 2018)	1		1	1
S010 (Takahashi 2021)	1
S011 (Takamori 2019)	1	1	1	1
S012 (Tamura 2024)	1
S013 (Toyokawa 2017)	1	1	1	1																											1
S014 (Toyokawa 2020)	1
S015 (Zhang 2023)	1
S016 (Ohba 2019)		1	1	1																											1
S017 (Yılmaz 2020 )		1
S018 (Toyokawa 2019)			1	1
S019 (Gul 2020)			1
S020 (Takahashi 2020)			1
S021 (Miura 2019)				1
S022 (Riveros 2022)					1
S023 (Pan 2022)					1
S024 (Claps 2022)					1
S025 (Zhao 2021)					1
S026 (Nemoto 2021)					1																										1
S027 (Dan 2021)					1
S028 (Yilmaz 2020)					1																										1
S029 (Bi 2020)					1
S030 (Zhu 2019)					1
S031 (Stangl-Kremser 2018)					1
S032 (Peng 2017)					1
S033 (Miyake 2017)					1	1	1
S034 (Cui 2017)					1
S035 (Guo 2017)						1	1
S036 (Zhang 2019)						1																									1
S037 (Elghiaty 2019 )						1		1	1	1																					1
S038 (Kang 2018 )						1				1
S039 (Song 2019)						1		1	1	1																					1
S040 (Takemura 2020)						1																									1
S041 (Zheng 2018)						1		1	1	1																					1
S042 (Ishihara 2017)						1	1	1	1	1																					1
S043 (Xu 2018)						1	1	1	1	1																					1
S044 (Bao 2020)						1	1	1	1	1																					1
S045 (Suzuki 2020 )						1																									1
S046 (Zhao 2021)							1
S047 (Nemoto 2021)							1
S048 (Suzuki 2019)							1
S049 (Cui 2018)											1	1
S050 (Miyata 2018)											1	1						1													1					1	1
S051 (Utsumi 2019)											1
S052 (Wang 2020)											1	1																			1
S053 (Zheng 2020)											1	1																			1
S054 (Sun 2021)											1	1
S055 (Terasaki 2021)											1	1																			1
S056 (Yugawa 2021)											1
S057 (Asakura 2022)											1	1
S058 (Mito 2022)											1	1
S059 (Shimizu 2022)												1
S060 (Chen 2020)													1	1																	1
S061 (Chen 2022)													1	1
S062 (Harimoto 2018)													1	1					1												1					1
S063 (Lin 2020)													1	1					1
S064 (Matsumoto 2022)													1	1
S065 (Müller 2021)													1	1
S066 (Qian 2022)													1	1
S067 (Shimose 2020)													1	1																	1
S068 (Takagi 2017)													1	1				1	1												1
S069 (Tamai 2022)													1	1
S070 (Tsunematsu 2020)													1	1																	1
S071 (Wang 2019)													1	1					1												1
S072 (Yang 2020)													1	1																	1
S073 (Pravisani 2020)													1
S074 (Deng 2024)													1
S075 (Peng 2021)													1	1
S076 (Fujio 2022)													1
S077 (Chen 2022)													1
S078 (Wang 2019)													1
S079 (Harimoto 2017)																		1	1												1					1
S080 (Takagi 2018)																			1																	1
S081 (Li 2018)																			1												1
S082 (Ahiko 2019)															1	1															1
S083 (Ahiko 2021)															1
S084 (Akabane 2021)															1										1
S085 (Daitoku 2018)															1	1									1						1
S086 (Hayama 2020)															1										1						1
S087 (Hiramatsu 2021)															1										1
S088 (Iseki 2015)															1	1		1							1											1
S089 (Jia 2024)															1
S090 (Jin 2022)															1										1
S091 (Kim 2023)															1										1
S092 (Liu 2024)															1										1
S093 (Lu 2023)															1										1
S094 (Misevic 2023)															1
S095 (Pian 2022)															1										1
S096 (Saito 2016)															1
S097 (Sato 2020)															1										1						1
S098 (Takamizawa 2020)															1										1
S099 (Tokunaga 2016)															1	1									1											1
S100 (Xie 2020)															1										1						1
S101 (Yamamoto 2019)															1	1									1
S102 (Yang 2019)															1	1									1						1
S103 (Zhang 2022)															1
S104 (Galizia 2017)																1									1						1
S105 (Sagawa 2018)																1
S106 (Sagawa 2017)																1
S107 (Horie 2021)
S108 (Yoshida 2016)																	1																			1
S109 (Toyokawa 2016)																	1	1		1											1					1		1
S110 (Yoshida 2017)																	1	1		1											1							1
S111 (Hirahara 2018)																	1	1		1											1
S112 (Hikage 2019)																	1			1
S113 (Sakai 2020)																	1			1
S114 (Yoshimats 2017)																		1
S115 (Kuroda 2018)																		1			1	1	1								1					1
S116 (Xu 2018)																				1
S117 (Suzuki 2021)																				1
S118 (Urabe 2021)																				1
S119 (Xu 2021)																				1
S120 (Yoon 2021)																				1
S121 (Chang 2022)																				1
S122 (Zhu 2021)																					1	1									1
S123 (Galizia 2019)																					1
S124 (Sun 2021)																					1	1									1
S125 (Qian 2021)																					1	1									1						1
S126 (Jin 2021)																					1	1
S127 (Akagunduz 2022)																					1	1
S128 (Lin 2020)																					1	1									1
S129 (Huang 2019)																					1	1									1
S130 (Jeon 2020)																					1	1
S131 (Hirahara 2019)																					1	1									1
S132 (Zheng 2018)																					1	1	1								1
S133 (Liu 2018)																					1	1	1								1
S134 (Ryo 2019)																					1	1	1								1					1	1
S135 (Suzuki 2019)																					1	1	1								1
S136 (Xiao 2022)																					1	1
S137 (Aoyama 2022)																					1	1
S138 (Chen 2022)																						1
S139 (Kudou 2019)																						1
S140 (Mimatsu 2017)																						1																1
S141 (Asama 2018)																								1
S142 (Kato 2018)																								1							1
S143 (Mao 2020)																								1							1
S144 (Terasaki 2021)																								1							1
S145 (Wang 2020)																								1
S146 (Dang 2021)																								1
S147 (Itoh 2021)																								1
S148 (Horie 2021)																									1
S149 (Güç 2022 )																									1
S150 (Martínez-Escribano 2022)																									1
S151 (Mazaki 2022)																									1
S152 (Xie 2022)																									1
S153 (Okamoto 2023)																									1
S154 (Cozzani 2024)																									1
S155 (Araie 2019)																										1
S156 (Ureshino 2019)																										1
S157 (Kamiya 2020)																										1	1	1
S158 (Matsukawa 2020)																										1	1		1	1
S159 (Nagata 2020)																										1	1		1	1
S160 (Okamoto 2020)																										1		1
S161 (Sakurai 2020)																										1
S162 (Baysal 2021)																										1			1	1
S163 (Cagliyan 2021)																										1	1		1	1
S164 (Li 2021)																										1	1	1
S165 (Liang 2021)																										1	1	1
S166 (Zhou 2021)																										1		1
S167 (Chen 2022)																										1
S168 (Liu 2022)																										1			1
S169 (Nakamura 2022)																										1			1
S170 (Qian 2022)																										1
S171 (Go 2023)																										1				1
S172 (Gursoy 2023)																										1
S173 (Kaneda 2024)																										1				1
S174 (Lu 2023)																										1
S175 (Tiglioglu 2023)																										1
S176 (Wu 2023)																										1			1
S177 (Zhang 2023)																										1
S178 (Ma 2023)																												1
S179 (Xu 2023)																												1
S180 (Li 2024)																												1
S181 (Xiong 2024)																												1
S182 (Yao 2021)																														1
S183 (Shan 2024)																														1
S184 (Li 2020)																															1	1
S185 (Li 2020)																															1			1	1
S186 (Liang 2019)																															1
S187 (Hu 2020)																															1		1
S188 (Huang 2020)																															1			1	1
S189 (Takamori 2017)																															1							1
S190 (Yilmaz 2021)																															1		1
S191 (Tokunage 2017)																															1
S192 (Yang 2020)																															1
S193 (Shiihara 2021)																															1
S194 (Li 2021)																																1
S195 (Zhang 2021)																																1
S196 (Bekos 2022)																																1
S197 (Jiang 2022)																																1
S198 (Karakas 2022)																																1
S199 (Li 2022)																																	1
S200 (Li 2023)																																			1
S201 (Zhang 2023)																																			1
S202 (Zhu 2022)																																			1
S203 (Ishii 2021)																																							1	1
S204 (Lin 2022)																																							1	1
S205 (Yoshimura 2022)																																							1
S206 (Ding 2023)																																							1	1
S207 (Lin 2023)																																							1	1
S208 (Pan 2023)																																							1	1
S209 (Sakai 2023)																																							1	1
S210 (Yi 2023)																																							1	1
1 indicates the primary study was included in the corresponding systematic review. Full references of primary studies are listed in the reference section.
