# Supplementary material for: Prognostic value of the Controlling Nutritional Status (CONUT) score in cancer: an umbrella review of systematic reviews and meta-analyses
Source: Front Nutr. 2026 Jul 9;13:1854644. doi: 10.3389/fnut.2026.1854644 (PMC13391411; doi:10.3389/fnut.2026.1854644)
Supplement: Supplementary file 4 [file Table_4.xlsx]

## Sheet: Sheet1
GRADE Evidence Quality Assessment Criteria & Notes
The five GRADE downgrade domains were assessed as follows: 1.Risk of bias: Assessed using the AMSTAR score of the included meta‑analyses. An AMSTAR score < 8 indicates serious methodological flaws within the corresponding meta-analysis, signifying a serious risk of bias and leading to downgrading. 2.Inconsistency: Defined as an I² value > 50%, which indicated significant between‑study heterogenei…
Population	Population	Outcomes	Included MA	Sample size	AMSTAR Score	Risk of bias(AMSTAR score < 8: serious risk)	I2; Q test P value	Inconsistency(I² value > 50%: serious inconsistency)	Indirectness	Estimates [95%CI]	MA metric	P value [95%CI]	Imprecision(P value [95%CI] > 0.001: serious imprecision)	Publication bias(Egger's test P value)	Publication bias (Egger’s test P < 0.05:strong suspicion or funnel plot inspection)	Magnitude of effect	Quality	Summary of Downgrade Reasons	Summary of upgrade Reasons
HMs	（消化系统）消化系统	OS	Lu 2024	4373	9	No serious risk	89%; ＜0.00001	Serious inconsistency	No serious indirectness	1.95 [1.62 to 2.35]	HR	0	No serious imprecision	0.08	Undetected	No	Very low	Serious inconsistency	No
HMs	（生殖系统）妇科癌症	PFS	Lu 2024	1610	9	No serious risk	70%; 0.005	Serious inconsistency	No serious indirectness	1.64 [1.21 to 2.20]	HR	0.0014	Serious imprecision	NA	Not Assessable	No	Very low	Serious inconsistency;Serious imprecision	No
HMs		OS	Lu 2022	1811	9	No serious risk	58.3%;0.035	Serious inconsistency	No serious indirectness	1.34 [1.14 to 1.59]	HR	< 0.0001	No serious imprecision	0.038	Strongly suspected	No	Very low	Serious inconsistency;Strongly suspected	No
HMs		PFS	Lu 2022	742	9	No serious risk	0.0%;0.367	No serious inconsistency	No serious indirectness	1.20 [1.10 to 1.32]	HR	< 0.0001	No serious imprecision	0.038	Strongly suspected	No	Very low	Strongly suspected	No
MM	（神经系统）神经胶质瘤	OS	Jin 2025	1176	8	No serious risk	70.4%; 0.001	Serious inconsistency	No serious indirectness	1.87 [1.37 to 2.54]	HR	< 0.0001	No serious imprecision	0.102	Undetected	No	Very low	Serious inconsistency	No
Lymphoma	（其他分类）≥ 70 岁老年癌症患者	OS	Li 2024	2060	8	No serious risk	90.7%; 0.0001	Serious inconsistency	No serious indirectness	1.94 [1.46 to 2.57]	HR	0	No serious imprecision	0.23	Undetected	No	Very low	Serious inconsistency	No
Lymphoma	（呼吸系统）肺癌（化疗）	PFS	Li 2024	1116	8	No serious risk	80.3%; 0.006	Serious inconsistency	No serious indirectness	1.51 [1.04 to 2.20]	HR	0.0303	Serious imprecision	0.296	Undetected	No	Very low	Serious inconsistency;Serious imprecision;Undetected	No
DLBCL	（消化系统）消化系统	OS	Zhao 2025	2600	9	No serious risk	87.6%; 0.0001	Serious inconsistency	No serious indirectness	1.63 [1.29 to 2.05]	HR	0	No serious imprecision	0.118	Undetected	No	Very low	Serious inconsistency	No
DLBCL	（呼吸系统）非小细胞肺癌	PFS	Zhao 2025	1134	9	No serious risk	0%; 0.548	No serious inconsistency	No serious indirectness	1.22 [1.12 to 1.33]	HR	0	No serious imprecision	0.227	Undetected	No	Low	No	No
NSCLC	（消化系统）肝癌术前	OS	Xie 2025	4973	9	No serious risk	72%; ＜0.00001	Serious inconsistency	No serious indirectness	1.84 [1.55 to 2.18]	HR	0	No serious imprecision	P<0.01	Strongly suspected	No	Very low	Serious inconsistency;Strongly suspected	No
NSCLC	（消化系统）壶腹周围癌(胰十二指肠切除术的)	DFS	Xie 2025	1940	9	No serious risk	75%; 0.0001	Serious inconsistency	No serious indirectness	2.40 [1.73 to 3.34]	HR	0	No serious imprecision	0.237	Undetected	Yes	Low	Serious inconsistency	Large effect size
BC	（头颈部）头颈癌	OS	Jiao 2023	675	8	No serious risk	0%; 0.45	No serious inconsistency	No serious indirectness	2.43 [1.82 to 3.25]	HR	0	No serious imprecision	NA	Not Assessable	Yes	Moderate	No	Large effect size
BC	（头颈部）头颈癌	RFS	Jiao 2023	652	8	No serious risk	0%; 0.71	No serious inconsistency	No serious indirectness	2.90 [2.10 to 4.01]	HR	0	No serious imprecision	NA	Not Assessable	Yes	Moderate	No	Large effect size
BTC	（消化系统）胰腺癌PAC(新辅助的)	OS	Jiang 2023	1441	8	No serious risk	79.8%; 0.0001	Serious inconsistency	No serious indirectness	1.94 [1.41 to 2.66]	HR	0	No serious imprecision	NA	Undetected	No	Very low	Serious inconsistency	No
BTC	（消化系统）肝癌术后	RFS	Jiang 2023	783	8	No serious risk	49.2%; 0.08	No serious inconsistency	No serious indirectness	1.79 [1.48 to 2.17]	HR	0	No serious imprecision	NA	Undetected	No	Low	No	No
BTC	（消化系统）胰腺癌PAC(新辅助的)	OS	Liu 2023	1242	9	No serious risk	53.6%; 0.035	Serious inconsistency	No serious indirectness	2.13 [1.61 to 2.82]	HR	< 0.0001	No serious imprecision	NA	Strongly suspected	Yes	Very low	Serious inconsistency;Strongly suspected	Large effect size
BTC	（消化系统）肝癌术后	RFS	Liu 2023	556	9	No serious risk	43.5%;0.151	No serious inconsistency	No serious indirectness	1.83 [1.44 to 2.31]	HR	< 0.0001	No serious imprecision	NA	Strongly suspected	No	Very low	Strongly suspected	No
Malignant Tumors	（消化系统）食管鳞癌	OS	Chen 2022	19106	8	No serious risk	58.6%; 0.0001	Serious inconsistency	No serious indirectness	1.62 [1.45 to 1.79]	HR	0	No serious imprecision	NA	Strongly suspected	No	Very low	Serious inconsistency;Strongly suspected	No
Malignant Tumors	（生殖系统）妇科癌症	CSS	Chen 2022	5409	8	No serious risk	0%; 0.618	No serious inconsistency	No serious indirectness	1.80 [1.48 to 2.13]	HR	0	No serious imprecision	NA	Strongly suspected	No	Very low	Strongly suspected	No
Malignant Tumors	（消化系统）壶腹周围癌(胰十二指肠切除术的)	(PFS/RFS)	Chen 2022	9896	8	No serious risk	84%; 0.0001	Serious inconsistency	No serious indirectness	1.54 [1.23 to 1.85]	HR	0.0002	No serious imprecision	NA	Strongly suspected	No	Very low	Serious inconsistency;Strongly suspected	No
Malignant Tumors	（神经系统）神经胶质瘤	DFS	Chen 2022	5068	8	No serious risk	0%; 0.648	No serious inconsistency	No serious indirectness	1.56 [1.39 to 1.74]	HR	0	No serious imprecision	NA	Strongly suspected	No	Very low	Strongly suspected	No
Malignant Tumors	（头颈部）头颈癌	postoperative complications	Chen 2022	12778	8	No serious risk	63.1%; 0.0001	Serious inconsistency	No serious indirectness	1.67 [1.39 to 1.99]	OR	0	No serious imprecision	NA	Not Assessable	No	Very low	Serious inconsistency	No
Malignant Tumors	（消化系统）胃癌术后	mortality	Chen 2022	2273	8	No serious risk	0%;0.508	No serious inconsistency	No serious indirectness	4.02 [2.07 to 7.80]	OR	0	No serious imprecision	NA	Not Assessable	Yes	Moderate	No	Large effect size
Lung Cancer	（头颈部）头颈癌	OS	Zhang 2021	914	8	No serious risk	0%;0.812	No serious inconsistency	No serious indirectness	1.63 [1.30 to 2.04]	HR	0	No serious imprecision	0.023	Strongly suspected	No	Very low	Strongly suspected	No
Lung Cancer	（消化系统）胆道癌(晚期)	DFS	Zhang 2021	528	8	No serious risk	0%;0.544	No serious inconsistency	No serious indirectness	1.75 [1.35 to 2.25]	HR	0	No serious imprecision	0.013	Strongly suspected	No	Very low	Strongly suspected	No
Lung Cancer	（头颈部）头颈癌	CSS	Zhang 2021	260	8	No serious risk	0%;0.961	No serious inconsistency	No serious indirectness	1.44 [1.01 to 2.07]	HR	0.0439	Serious imprecision	NA	Not Assessable	No	Very low	Serious imprecision	No
Lung Cancer	（消化系统）胃肠癌（接受免疫检查点抑制剂）	PFS	Zhang 2021	248	8	No serious risk	80.6%;0.023	Serious inconsistency	No serious indirectness	1.94 [1.33 to 2.83]	HR	0.0006	No serious imprecision	NA	Not Assessable	No	Very low	Serious inconsistency	No
Gynecological Cancer	（泌尿系统）肾癌（晚期靶向）	OS	Niu 2023	2569	8	No serious risk	57.4%;0.038	Serious inconsistency	No serious indirectness	1.52 [1.13 to 2.04]	HR	0.0056	Serious imprecision	0.229	Undetected	No	Very low	Serious inconsistency;Serious imprecision	No
Gynecological Cancer	（头颈部）口腔癌	PFS	Niu 2023	2279	8	No serious risk	0%;0.682	No serious inconsistency	No serious indirectness	1.51 [1.25 to 1.84]	HR	0	No serious imprecision	0.631	Undetected	No	Low	No	No
HCC	（消化系统）胃癌及胃食管交界区癌（接受免疫检查点抑制剂）	OS	Liu 2025	7928	8	No serious risk	77.8%;0.0001	Serious inconsistency	No serious indirectness	1.58 [1.33 to 1.87]	HR	0	No serious imprecision	0.001	Strongly suspected	No	Very low	Serious inconsistency;Strongly suspected	No
HCC	（消化系统）肝癌术前	RFS	Liu 2025	5483	8	No serious risk	86.8%;0.0001	Serious inconsistency	No serious indirectness	1.48 [1.09 to 2.00]	HR	0.012	Serious imprecision	0.009	Strongly suspected	No	Very low	Serious inconsistency;Serious imprecision;Strongly suspected
HCC	（消化系统）胃肠癌（接受免疫检查点抑制剂）	PFS	Liu 2025	1018	8	No serious risk	93.6%;0.0001	Serious inconsistency	No serious indirectness	1.93 [1.24 to 2.99]	HR	0.0036	Serious imprecision	0.009	Strongly suspected	No	Very low	Serious inconsistency;Serious imprecision;Strongly suspected
HCC	（生殖系统）卵巢癌	DFS	Liu 2025	649	8	No serious risk	0.4%;0.316	No serious inconsistency	No serious indirectness	2.06 [1.34 to 3.18]	HR	0.001	Serious imprecision	0.009	Strongly suspected	Yes	Very low	Serious imprecision;Strongly suspected	No
HCC	（神经系统）胶质母细胞瘤	OS	Chen 2025	6414	9	No serious risk	76%;＜0.00001	Serious inconsistency	No serious indirectness	1.64 [1.30 to 2.06]	HR	0	No serious imprecision	NA	Undetected	No	Very low	Serious inconsistency	No
HCC	（泌尿系统）肾癌（晚期靶向）	DFS	Chen 2025	5520	9	No serious risk	44%;0.06	No serious inconsistency	No serious indirectness	1.32 [1.17 to 1.50]	HR	0	No serious imprecision	NA	Undetected	No	Low	No	No
glioblastoma	（消化系统）结直肠癌术前	OS	Peng 2023	490	7	Serious risk	39%;0.19	No serious inconsistency	No serious indirectness	2.79 [2.01 to 3.89]	HR	0	No serious imprecision	NA	Not Assessable	Yes	Low	Serious risk	Large effect size
CRC	（消化系统）胃癌术后	OS	Vatvani 2025	10426	9	No serious risk	34%;0.09	No serious inconsistency	No serious indirectness	2.02 [1.74 to 2.34]	HR	0	No serious imprecision	NA	Undetected	Yes	Moderate	No	Large effect size
CRC	（消化系统）食管鳞癌	DFS	Vatvani 2025	874	9	No serious risk	63%;0.07	Serious inconsistency	No serious indirectness	2.96 [1.28 to 6.85]	HR	0.0112	Serious imprecision	NA	Not Assessable	Yes	Very low	Serious inconsistency;Serious imprecision	Large effect size
CRC	（消化系统)）食管癌	CSS	Vatvani 2025	421	9	No serious risk	0%;0.64	No serious inconsistency	No serious indirectness	3.93 [2.16 to 7.15]	HR	0	No serious imprecision	NA	Not Assessable	Yes	Moderate	No	Large effect size
CRC	（呼吸系统）肺癌(接受免疫检查点抑制剂)	RFS	Vatvani 2025	2120	9	No serious risk	0%;0.78	No serious inconsistency	No serious indirectness	1.76 [1.42 to 2.19]	HR	0	No serious imprecision	NA	Not Assessable	No	Low	No	No
CRC	（头颈部）鼻咽癌（治疗前）	Postoperative complications	Vatvani 2025	3691	9	No serious risk	61%;0.04	Serious inconsistency	No serious indirectness	2.04 [1.44 to 2.89]	HR	0.0001	No serious imprecision	NA	Not Assessable	Yes	Low	Serious inconsistency	Large effect size
UC	（消化系统）胆道癌(可切除)	OS	Niu 2021	3562	8	No serious risk	45.3%;0.067	No serious inconsistency	No serious indirectness	1.78 [1.51 to 2.09]	HR	0	No serious imprecision	NA	Undetected	No	Low	No	No
UC	（生殖系统）卵巢癌	CSS	Niu 2021	4677	8	No serious risk	51.6%;0.035	Serious inconsistency	No serious indirectness	2.14 [1.55 to 2.97]	HR	0	No serious imprecision	NA	Undetected	Yes	Low	Serious inconsistency	Large effect size
UC	（消化系统）胃癌及胃食管交界区癌（接受免疫检查点抑制剂）	(RFS/DFS/PFS)	Niu 2021	3883	8	No serious risk	19.0%;0.279	No serious inconsistency	No serious indirectness	1.57 [1.35 to 1.84]	HR	0	No serious imprecision	NA	Undetected	No	Low	No	No
Breast Cancer	（生殖系统）子宫内膜癌	OS	Peng 2023	2731	7	Serious risk	0%;0.39	No serious inconsistency	No serious indirectness	1.26 [1.08 to 1.48]	HR	0.0033	Serious imprecision	NA	Not Assessable	No	Very low	Serious risk;Serious imprecision	No
Breast Cancer	（呼吸系统）肺癌晚期(接受免疫检查点抑制剂)	OS	Prasetiyo 2024	4457	7	Serious risk	78%;0.001	Serious inconsistency	No serious indirectness	1.66 [1.21 to 2.28]	HR	0.0017	Serious imprecision	NA	Not Assessable	No	Very low	Serious risk;Serious inconsistency;Serious imprecision	No
Breast Cancer	（消化系统）食管癌	DFS	Prasetiyo 2024	3306	7	Serious risk	41%;0.16	No serious inconsistency	No serious indirectness	2.09 [1.60 to 2.73]	HR	0	No serious imprecision	NA	Not Assessable	Yes	Low	Serious risk	Large effect size
UTUC	（消化系统）胰腺癌	OS	Chen 2022	1523	7	Serious risk	74%;0.02	Serious inconsistency	No serious indirectness	1.86 [1.13 to 3.08]	HR	0.0147	Serious imprecision	NA	Not Assessable	No	Very low	Serious risk;Serious inconsistency;Serious imprecision	No
UTUC	（呼吸系统）小细胞肺癌	CSS	Chen 2022	1523	7	Serious risk	79%;0.009	Serious inconsistency	No serious indirectness	2.24 [1.17 to 4.26]	HR	0.0149	Serious imprecision	NA	Not Assessable	Yes	Very low	Serious risk;Serious inconsistency;Serious imprecision	Large effect size
UTUC	（生殖系统）子宫内膜癌	DFS	Chen 2022	1523	7	Serious risk	5%;0.35	No serious inconsistency	No serious indirectness	1.54 [1.28 to 1.84]	HR	0	No serious imprecision	NA	Not Assessable	No	Very low	Serious risk	No
RCC	（消化系统）肝癌术前	OS	Chen 2022	2006	7	Serious risk	0%;0.93	No serious inconsistency	No serious indirectness	3.05 [2.07 to 4.49]	HR	0	No serious imprecision	NA	Not Assessable	Yes	Low	Serious risk	Large effect size
RCC	（泌尿系统）膀胱癌	CSS	Chen 2022	2006	7	Serious risk	0%;0.81	No serious inconsistency	No serious indirectness	3.47 [2.12 to 5.68]	HR	0	No serious imprecision	NA	Not Assessable	Yes	Low	Serious risk	Large effect size
RCC	（头颈部）鼻咽癌	DFS	Chen 2022	1371	7	Serious risk	11%;0.29	No serious inconsistency	No serious indirectness	2.21 [1.42 to 3.45]	HR	0.0004	No serious imprecision	NA	Not Assessable	Yes	Low	Serious risk	Large effect size
UTUC/RCC	（呼吸系统）肺癌(接受免疫检查点抑制剂)	OS	Peng 2022	3529	9	No serious risk	65.8%;0.012	Serious inconsistency	No serious indirectness	1.70 [1.43 to 2.03]	HR	0	No serious imprecision	NA	Strongly suspected	No	Very low	Serious inconsistency;Strongly suspected	No
UTUC/RCC	（头颈部）鼻咽癌	CSS	Peng 2022	5410	9	No serious risk	60.5%;0.019	Serious inconsistency	No serious indirectness	1.84 [1.52 to 2.23]	HR	0	No serious imprecision	NA	Strongly suspected	No	Very low	Serious inconsistency;Strongly suspected	No
UTUC/RCC	（泌尿系统）膀胱癌	DFS	Peng 2022	1815	9	No serious risk	53.5%;0.116	Serious inconsistency	No serious indirectness	1.60 [1.26 to 2.03]	HR	< 0.0001	No serious imprecision	NA	Strongly suspected	No	Very low	Serious inconsistency;Strongly suspected	No
UTUC/RCC	（淋巴瘤）弥漫大B	RFS	Peng 2022	1079	9	No serious risk	0%;0.380	No serious inconsistency	No serious indirectness	1.47 [1.20 to 1.81]	HR	0.0002	No serious imprecision	NA	Strongly suspected	No	Very low	Strongly suspected	No
UTUC/RCC	（头颈部）鼻咽癌	RFS	Xue 2022	3083	6	Serious risk	71%;0.004	Serious inconsistency	No serious indirectness	1.27 [1.13 to 1.43]	RR	< 0.0001	No serious imprecision	NA	Not Assessable	No	Very low	Serious risk;Serious inconsistency	No
UTUC/RCC	（其他分类）晚期癌症（接受免疫检查点抑制剂）	CSS	Xue 2022	3438	6	Serious risk	94%;＜0.00001	Serious inconsistency	No serious indirectness	1.22 [1.07 to 1.39]	RR	0.003	Serious imprecision	NA	Not Assessable	No	Very low	Serious risk;Serious inconsistency;Serious imprecision	No
UTUC/RCC	（泌尿系统）上尿路上皮癌	OS	Xue 2022	2375	6	Serious risk	89%;＜0.00001	Serious inconsistency	No serious indirectness	1.24 [1.10 to 1.41]	RR	0.0004	No serious imprecision	NA	Not Assessable	No	Very low	Serious risk;Serious inconsistency	No
GI-HPB Surgical Oncology	（泌尿系统）上尿路上皮癌	Postoperative Mortality	Takagi 2019	1283	8	No serious risk	0%;0.57	No serious inconsistency	No serious indirectness	5.38 [2.19 to 13.18]	RR	0.0002	No serious imprecision	NA	Undetected	Yes	Moderate	No	Large effect size
GI-HPB Surgical Oncology	（泌尿系统）上尿路上皮癌	Postoperative Major Complications	Takagi 2019	4333	8	No serious risk	79%;＜0.0001	Serious inconsistency	No serious indirectness	1.56 [1.05 to 2.33]	RR	0.0277	Serious imprecision	NA	Undetected	No	Very low	Serious inconsistency;Serious imprecision	No
GI-HPB Surgical Oncology	（淋巴瘤）弥漫大B	overall complications	Takagi 2019	1720	8	No serious risk	6%;0.37	No serious inconsistency	No serious indirectness	1.38 [1.16 to 1.63]	RR	0.0003	No serious imprecision	NA	Undetected	No	Low	No	No
CRC	（生殖系统）乳腺癌（手术后）	OS	Takagi 2020	1809	9	No serious risk	30%;0.24	No serious inconsistency	No serious indirectness	1.97 [1.40 to 2.77]	HR	< 0.0001	No serious imprecision	NA	Undetected	No	Low	No	No
CRC	（呼吸系统）肺癌(接受免疫检查点抑制剂治疗前）	CSS	Takagi 2020	364	9	No serious risk	0%;0.78	No serious inconsistency	No serious indirectness	3.64 [1.96 to 6.75]	HR	0	No serious imprecision	NA	Undetected	Yes	Moderate	No	Large effect size
CRC	（生殖系统）宫颈癌	RFS	Takagi 2020	1343	9	No serious risk	0%;0.79	No serious inconsistency	No serious indirectness	1.68 [1.23 to 2.29]	HR	0.0011	Serious imprecision	NA	Undetected	No	Very low	Serious imprecision	No
EC	（其他分类）接受免疫检查点抑制剂	OS	Takagi 2020	804	7	Serious risk	0%;0.62	No serious inconsistency	No serious indirectness	2.51 [1.75 to 3.60]	HR	0	No serious imprecision	NA	Not Assessable	Yes	Low	Serious risk	Large effect size
EC	（消化系统）胰腺癌PAC(新辅助的)	CSS	Takagi 2020	521	7	Serious risk	26%;0.25	No serious inconsistency	No serious indirectness	2.60 [1.53 to 4.41]	HR	0.0004	No serious imprecision	NA	Not Assessable	Yes	Low	Serious risk	Large effect size
EC	（头颈部）鼻咽癌	RFS	Takagi 2020	326	7	Serious risk	0%;0.88	No serious inconsistency	No serious indirectness	2.08 [1.39 to 3.12]	HR	0.0004	No serious imprecision	NA	Not Assessable	Yes	Low	Serious risk	Large effect size
Gastrointestinal Cancer	（其他分类）接受免疫检查点抑制剂	OS	Zhang 2018	2048	8	No serious risk	0%;0.941	No serious inconsistency	No serious indirectness	2.39 [1.84 to 2.95]	HR	0	No serious imprecision	0.412	Undetected	Yes	Moderate	No	Large effect size
Gastrointestinal Cancer	（呼吸系统）肺癌晚期(接受免疫检查点抑制剂)	CSS	Zhang 2018	1141	8	No serious risk	0%;0.973	No serious inconsistency	No serious indirectness	3.47 [1.75 to 5.19]	HR	0.0004	No serious imprecision	0.578	Undetected	Yes	Moderate	No	Large effect size
Gastrointestinal Cancer	（消化系统）胆道癌(可切除+晚期)	RFS	Zhang 2018	1528	8	No serious risk	0%;0.921	No serious inconsistency	No serious indirectness	1.64 [1.30 to 1.98]	HR	0	No serious imprecision	0.068	Undetected	No	Low	No	No
NSCLC	（泌尿系统）肾癌（手术）	OS	Peng 2021	3029	9	No serious risk	31.9%;0.144	No serious inconsistency	No serious indirectness	1.63 [1.40 to 1.88]	HR	0	No serious imprecision	NA	Strongly suspected	No	Very low	Strongly suspected	No
NSCLC	（泌尿系统）肾癌（手术）	(DFS/RFS)	Peng 2021	1226	9	No serious risk	5.9%;0.383	No serious inconsistency	No serious indirectness	1.65 [1.35 to 2.01]	HR	0	No serious imprecision	NA	Strongly suspected	No	Very low	Strongly suspected	No
Lung Cancer	（生殖系统）前列腺癌	OS	Shao 2021	1082	8	No serious risk	7.3%;0.372	No serious inconsistency	No serious indirectness	1.94 [1.57 to 2.40]	HR	0	No serious imprecision	0.186	Undetected	No	Low	No	No
Lung Cancer	（生殖系统）前列腺癌	DFS	Shao 2021	849	8	No serious risk	10.2%;0.350	No serious inconsistency	No serious indirectness	2.29 [1.78 to 2.95]	HR	0	No serious imprecision	0.186	Undetected	Yes	Moderate	No	Large effect size
HCC	（生殖系统）宫颈癌	OS	Takagi 2019	3345	7	Serious risk	79%;＜0.01	Serious inconsistency	No serious indirectness	1.78 [1.20 to 2.64]	HR	0.0042	Serious imprecision	NA	Strongly suspected	No	Very low	Serious risk;Serious inconsistency;Serious imprecision;Strongly suspected
HCC	（呼吸系统）肺癌(接受免疫检查点抑制剂治疗前）	RFS	Takagi 2019	3345	7	Serious risk	16%;0.31	No serious inconsistency	No serious indirectness	1.34 [1.17 to 1.53]	HR	0	No serious imprecision	NA	Undetected	No	Very low	Serious risk	No
HCC	（其他分类）晚期癌症（接受免疫检查点抑制剂）	Major complications (CDc ≥ III)	Takagi 2019	4090	7	Serious risk	72%;0.03	Serious inconsistency	No serious indirectness	1.85 [1.19 to 2.87]	OR	0.0063	Serious imprecision	NA	Not Assessable	No	Very low	Serious risk;Serious inconsistency;Serious imprecision	No
solid tumors	（生殖系统）乳腺癌（治疗前）	OS	Liang 2017	674	6	Serious risk	51.6%;0.102	Serious inconsistency	No serious indirectness	1.98 [1.34 to 2.91]	HR	0.0006	No serious imprecision	NA	Not Assessable	No	Very low	Serious risk;Serious inconsistency	No
solid tumors	（泌尿系统）肾癌	EFS	Liang 2017	268	6	Serious risk	0%;0.734	No serious inconsistency	No serious indirectness	1.98 [1.34 to 2.93]	HR	0.0006	No serious imprecision	NA	Not Assessable	No	Very low	Serious risk	No
EC	（呼吸系统）非小细胞肺癌	OS	Lv 2023	3635	8	No serious risk	59.5%;0.008	Serious inconsistency	No serious indirectness	1.82 [1.31 to 2.54]	HR	0.0004	No serious imprecision	0.05	Strongly suspected	No	Very low	Serious inconsistency;Strongly suspected	No
EC	（泌尿系统）肾癌	PFS	Lv 2023	1660	8	No serious risk	19.9%;0.290	No serious inconsistency	No serious indirectness	1.19 [1.10 to 1.28]	HR	0	No serious imprecision	NA	Not Assessable	No	Low	No	No
EC	（呼吸系统）非小细胞晚期（接受免疫检查点抑制剂)	CSS	Lv 2023	745	8	No serious risk	0%;0.494	No serious inconsistency	No serious indirectness	2.67 [1.77 to 4.02]	HR	0	No serious imprecision	NA	Not Assessable	Yes	Moderate	No	Large effect size
HNC	（呼吸系统）非小细胞晚期（接受免疫检查点抑制剂)	OS	Wang 2024	1478	9	No serious risk	26.1%;0.221	No serious inconsistency	No serious indirectness	1.94 [1.55 to 2.44]	HR	0	No serious imprecision	0.699	Undetected	No	Low	No	No
HNC	（泌尿系统）肾癌	DFS	Wang 2024	796	9	No serious risk	45.6%;0.138	No serious inconsistency	No serious indirectness	1.93 [1.45 to 2.56]	HR	0	No serious imprecision	0.482	Undetected	No	Low	No	No
GC	（泌尿系统）肾癌	OS	Yin 2023	7524	9	No serious risk	11.9%;0.323	No serious inconsistency	No serious indirectness	1.75 [1.55 to 1.96]	HR	0	No serious imprecision	NA	Undetected	No	Low	No	No
GC	（其他分类）癌症	RFS	Yin 2023	2832	9	No serious risk	17.6%;0.295	No serious inconsistency	No serious indirectness	1.58 [1.30 to 1.91]	HR	0	No serious imprecision	NA	Undetected	No	Low	No	No
GC	（头颈部）头颈癌(放疗的)	CSS	Yin 2023	1569	9	No serious risk	73.2%;0.011	Serious inconsistency	No serious indirectness	1.89 [1.01 to 3.52]	HR	0.0465	Serious imprecision	NA	Undetected	No	Very low	Serious inconsistency;Serious imprecision	No
GC		post-operative complication	Yin 2023	7018	9	No serious risk	67.6%;0.001	Serious inconsistency	No serious indirectness	1.64 [1.31 to 2.06]	OR	0	No serious imprecision	NA	Strongly suspected	No	Very low	Serious inconsistency;Strongly suspected	No
GC	OS	OS	Takagi 2019	1785	7	Serious risk	54%;0.09	Serious inconsistency	No serious indirectness	1.85 [1.38 to 2.48]	HR	0	No serious imprecision	NA	Not Assessable	No	Very low	Serious risk;Serious inconsistency	No
GC	CSS	CSS	Takagi 2019	1324	7	Serious risk	63%;0.07	Serious inconsistency	No serious indirectness	2.56 [1.24 to 5.28]	HR	0.011	Serious imprecision	NA	Not Assessable	Yes	Very low	Serious risk;Serious inconsistency	Large effect size
GC	RFS	RFS	Takagi 2019	1574	7	Serious risk	16%;0.30	No serious inconsistency	No serious indirectness	1.43 [1.12 to 1.82]	HR	0.0041	Serious imprecision	NA	Not Assessable	No	Very low	Serious risk;Serious imprecision	No
GC	（淋巴瘤）	OS	Liu 2023	6922	8	No serious risk	33%;0.1	No serious inconsistency	No serious indirectness	1.70 [1.54 to 1.87]	HR	0	No serious imprecision	NA	Undetected	No	Low	No	No
GC	（淋巴瘤）	RFS	Liu 2023	3620	8	No serious risk	30%;0.17	No serious inconsistency	No serious indirectness	1.57 [1.36 to 1.82]	HR	0	No serious imprecision	NA	Undetected	No	Low	No	No
GC	（消化系统）胃癌术后	Postoperative complications	Liu 2023	6893	8	No serious risk	69%;0.0002	Serious inconsistency	No serious indirectness	1.96 [1.50 to 2.57]	OR	0	No serious imprecision	NA	Undetected	No	Very low	Serious inconsistency	No
PC	（泌尿系统）尿路癌	OS	Ma 2022	2294	8	No serious risk	89%;0.0001	Serious inconsistency	No serious indirectness	1.56 [1.13 to 2.16]	HR	0.0069	Serious imprecision	0.717	Undetected	No	Very low	Serious inconsistency;Serious imprecision	No
CRC	（泌尿系统）尿路癌	OS	Shang 2025	8510	8	No serious risk	62%;＜0.01	Serious inconsistency	No serious indirectness	1.73 [1.50 to 2.01]	HR	0	No serious imprecision	＜0.0001	Strongly suspected	No	Very low	Serious inconsistency;Strongly suspected	No
CRC	（泌尿系统）尿路癌	RFS	Shang 2025	2788	8	No serious risk	14%;0.32	No serious inconsistency	No serious indirectness	1.51 [1.22 to 1.87]	HR	0.0002	No serious imprecision	0.0572	Undetected	No	Low	No	No
CRC	（头颈部）头颈癌(放疗的)	DFS	Shang 2025	2698	8	No serious risk	35%;0.15	No serious inconsistency	No serious indirectness	1.61 [1.33 to 1.95]	HR	0	No serious imprecision	0.2377	Undetected	No	Low	No	No
CRC	（头颈部）头颈癌(放疗的)	CSS	Shang 2025	638	8	No serious risk	0%;0.82	No serious inconsistency	No serious indirectness	3.94 [2.34 to 6.62]	HR	0	No serious imprecision	0.0367	Strongly suspected	Yes	Low	Strongly suspected	Large effect size
UC	（呼吸系统）非小细胞肺癌	OS	Peng 2021	2232	8	No serious risk	45.6%;0.001	No serious inconsistency	No serious indirectness	1.58 [1.34 to 1.86]	HR	0	No serious imprecision	NA	Not Assessable	No	Low	No	No
UC	（泌尿系统）肾癌	CSS	Peng 2021	1762	8	No serious risk	73%;0.005	Serious inconsistency	No serious indirectness	2.03 [1.25 to 3.29]	HR	0.0042	Serious imprecision	NA	Not Assessable	Yes	Very low	Serious inconsistency;Serious imprecision	Large effect size
UC	（泌尿系统）	RFS	Peng 2021	884	8	No serious risk	54.7%;0.11	Serious inconsistency	No serious indirectness	1.97 [1.15 to 3.40]	HR	0.0136	Serious imprecision	NA	Not Assessable	No	Very low	Serious inconsistency;Serious imprecision	No
Non-significant associations
MM	PFS	PFS	Jin 2025	255	8	No serious risk	55.5%; 0.106	Serious inconsistency	No serious indirectness	1.33 [0.81 to 2.19]	HR	0.2597	Serious imprecision	0.462	Undetected	No	Very low	Serious inconsistency;Serious imprecision	No
Post-Resection Oncologic	OS	OS	Pierce 2025	1125	5	Serious risk	0%; 0.37	No serious inconsistency	No serious indirectness	2.05 [1.00 to 4.23]	HR	0.05	Serious imprecision	NA	Not Assessable	No	Very low	Serious risk	No
NSCLC	CSS	CSS	Peng 2021	237	9	No serious risk	47.2%;0.169	No serious inconsistency	No serious indirectness	1.28 [0.60 to 2.73]	HR	0.5231	Serious imprecision	NA	Not Assessable	No	Very low	Serious imprecision	No
HNC-adjusted	OS	OS	Huang 2025	1186	8	No serious risk	83%; <0.01	Serious inconsistency	No serious indirectness	1.65 [0.94 to 2.91]	HR	0.0811	Serious imprecision	NA	Not Assessable	No	Very low	Serious inconsistency;Serious imprecision	No
HNC-adjusted	DFS	PFS	Huang 2025	694	8	No serious risk	88%; <0.01	Serious inconsistency	No serious indirectness	1.43 [0.68 to 3.02]	HR	0.3456	Serious imprecision	NA	Not Assessable	No	Very low	Serious inconsistency;Serious imprecision	No
PC	RFS	RFS	Ma 2022	1606	8	No serious risk	85.6%;0.0001	Serious inconsistency	No serious indirectness	1.47 [0.97 to 2.23]	HR	0.0693	Serious imprecision	0.792	Undetected	No	Very low	Serious inconsistency;Serious imprecision	No
UC	(DFS/PFS)	(DFS/PFS)	Peng 2021	850	8	No serious risk	78.6%;0.03	Serious inconsistency	No serious indirectness	2.30 [0.72 to 7.32]	HR	0.1598	Serious imprecision	NA	Not Assessable	No	Very low	Serious inconsistency;Serious imprecision	No
Note: This table presents GRADE evidence quality assessment results for included meta-analyses. Final evidence quality is determined by downgrade domains and upgrade factors applied. All assessments follow the standard GRADE framework. * Note on publication bias: "NA" indicates that Egger's test was not performed, or that results were not reported in the original meta‑analysis. In such cases, pub…
CI, confidence interval; AMSTAR, a measurement tool to assess systematic reviews; I², Inconsistency Index (I² statistic); Egger test, Egger's Regression Test; GRADE, Grading of Recommendations Assessment, Development, and Evaluation; NA, not available;OS, Overall Survival; PFS, Progression-Free Survival; DFS, Disease-Free Survival; RFS, Recurrence-Free Survival; CSS, Cancer-Specific Survival; DSS…
